# Supplementary material for: Comparative Analysis on Vestibular Schwannoma Surgery with and without Intraoperative Fluorescein Sodium Enhancement
Source: Brain Sci. 2024 Jun 3;14(6):571. doi: 10.3390/brainsci14060571 (PMC11202183; doi:10.3390/brainsci14060571)
Supplement: Supplementary file 1 [file brainsci-14-00571-s001.zip]

Archive with 1 entries (1 files):
- copy_4ECCEF46-1FF3-4A2B-8B00-4260D06A1102.MOV
